# Supplementary material for: Is protection against florivory consistent with the optimal defense hypothesis?
Source: BMC Plant Biol. 2016 Jan 28;16:32. doi: 10.1186/s12870-016-0719-2 (PMC4730643; doi:10.1186/s12870-016-0719-2)
Supplement: Additional file 1: — Plant Trait and Bioassay Data. Organ indicates the plant tissue tested, Protein indicates mg protein g−1 FW, and HCNp indicates the cyanogenic potential as μmol CN− g−1 FW. Bioassay results appear in the green box below plant chemical trait data. (XLSX 26 kb) [file 12870_2016_719_MOESM1_ESM.xlsx]

## Sheet: young
Organ	Protein [mg g fw]	HCNp						Young leaf	Intermediate leaf	Mature leaf	Small flower bud	Large flower bud	Fully developed flower (1-2 d)	Fully developed flower (3-4 d)	Young fruit	Intermediate fruit	Mature fruit
young leaf	12.71	68.3					mean	67.3567	32.1108	6.46373	25.2555	10.0296	8.6624	6.23491	32.0547	2.33143	0.0928435
young leaf	13.42	68.7					SD	3.14723	1.57218	1.70791	3.82313	1.72761	2.1917	1.25346	7.07962	0.753482	0.0805048
young leaf	12.19	65.2
young leaf	12.18	64.5
young leaf	14.94	64.2144
young leaf	13.11	69.9804
young leaf	12.94	64.9919
young leaf	13.77	72.9673
SD	0.907331	3.14723
mean	13.1575	67.3567
medium leaf	10.21	32.2
medium leaf	12.07	32.5
medium leaf	8.43	32.6
medium leaf	11.17	33.2
medium leaf	9.52	32.4349
medium leaf	10.38	32.9345
medium leaf	9.67	32.7218
medium leaf	11.01	28.295
SD	1.12822	1.57218
mean	10.3075	32.1108
mature leaf	8.82	6.2
mature leaf	9.21	5.9
mature leaf	8.24	5.9
mature leaf	7.88	6.5
mature leaf	8.01	9.44713
mature leaf	9.1	3.41072
mature leaf	8.86	6.68808
mature leaf	9.62	7.66387
SD	0.616922	1.70791
mean	8.7175	6.46373
small flower bud	16.71	25.9206
small flower bud	11.94	21.3548							Young leaf	Intermediate leaf	Mature leaf	Small flower bud	Large flower bud	Fully developed flower (1-2 d)	Fully developed flower (3-4 d)	Young fruit	Intermediate fruit	Mature fruit
small flower bud	17.21	28.2989						mean	13.1575	10.3075	8.7175	15.5425	13.5975	12.1375	11.47	15.82	7.8625	7.3375
small flower bud	15.55	29.7243						SD	0.907331	1.12822	0.616922	1.61954	2.45998	1.60447	2.36623	3.30419	1.35662	1.27131
small flower bud	16	24.8961
small flower bud	16.32	29.5578
small flower bud	14.91	22.7278
small flower bud	15.7	19.5637
SD	1.61954	3.82313
mean	15.5425	25.2555
large flower bud	15.51	10.5883
large flower bud	12.84	10.4907
large flower bud	16.93	11.4738
large flower bud	11.45	8.28013
large flower bud	9.61	8.5943
large flower bud	15.99	9.38732
large flower bud	12.72	13.1422
large flower bud	13.73	8.28013
SD	2.45998	1.72761
mean	13.5975	10.0296
Fully developed flower (white)	14.63	12.6209
Fully developed flower (white)	13.11	7.84094
Fully developed flower (white)	11.61	6.51073
Fully developed flower (white)	11.5	9.66857
Fully developed flower (white)	10.94	6.56107
Fully developed flower (white)	9.42	10.4314
Fully developed flower (white)	12.78	6.66724
Fully developed flower (white)	13.11	8.99837
SD	1.60447	2.1917
mean	12.1375	8.6624
Fully developed flower (yellow)	10.83	9.06127
Fully developed flower (yellow)	11.91	5.70665
Fully developed flower (yellow)	7.87	5.43614
Fully developed flower (yellow)	11.12	6.09093
Fully developed flower (yellow)	13.11	6.24332
Fully developed flower (yellow)	13.56	6.25402
Fully developed flower (yellow)	8.65	6.29027
Fully developed flower (yellow)	14.71	4.79665
SD	2.36623	1.25346
mean	11.47	6.23491
Young fruit	22.11	32.3703
Young fruit	12.01	22.8198
Young fruit	14.86	32.6956
Young fruit	15.95	45.547
Young fruit	13.22	35.7593
Young fruit	13.71	28.516
Young fruit	19.01	33.9633
Young fruit	15.69	24.7663
SD	3.30419	7.07962
mean	15.82	32.0547
Intermediate fruit	6.71	2.66659
Intermediate fruit	8.51	1.38178
Intermediate fruit	7.42	3.57769
Intermediate fruit	7.11	2.24125
Intermediate fruit	8.09	1.56238
Intermediate fruit	10.63	2.47266
Intermediate fruit	6.26	3.00046
Intermediate fruit	8.17	1.74859
SD	1.35662	0.753482
mean	7.8625	2.33143
Mature fruit	8.12	0.0386514
Mature fruit	5.98	0
Mature fruit	6.71	0.201087
Mature fruit	5.81	0
Mature fruit	7.07	0.0527916
Mature fruit	6.92	0.171846
Mature fruit	8.88	0.165005
Mature fruit	9.21	0.113368
SD	1.27131	0.0805048
mean	7.3375	0.0928435
				mg fresh weight consumed
										SD		mean
	young leaf		0	0	0	2.5	0	5		2.09165		1.25
	medium leaf		0	0	5	5	0	0		2.58199		1.66667
	mature leaf		10	5	5	10	0	10		4.08248		6.66667
	small flower bud		0	2.5	5	5	0	0		2.45798		2.08333
	large flower bud		20	25	30	15	25	15		6.0553		21.6667
	Fully developed flower (white)		40	35	25	29	25	20		7.34847		29
	Fully developed flower (yellow)		30	35	40	20	25	45		9.35414		32.5
	Young fruit		0	2.5	5	5	0	0		2.45798		2.08333
	Intermediate fruit		10	15	20	15	20	30		6.8313		18.3333
	Mature fruit		5	5	10	10	0	0		4.47214		5
										Young leaf	Intermediate leaf	Mature leaf	Small flower bud	Large flower bud	Fully developed flower (1-2 d)	Fully developed flower (3-4 d)	Young fruit	Intermediate fruit	Mature fruit
										0.25	0.333333	1.33333	0.416667	4.33333	5.5	6.5	0.416667	3.66667	1
										2.09165	2.58199	4.08248	2.45798	6.0553	7.34847	9.35414	2.45798	6.8313	4.47214

## Sheet: medium
Treatment	Leaf Stage	Treatment	Leaf Stage	Protein [mg g fw]
Control	medium	1	2	10.21
Control	medium	1	2	12.07
Control	medium	1	2	8.43
Control	medium	1	2	11.17
Control	medium	1	2	9.52
Control	medium	1	2	10.38
Control	medium	1	2	9.67
Control	medium	1	2	11.01

## Sheet: mature
Treatment	Leaf Stage	Treatment	Leaf Stage	Protein [mg g fw]
Control	mature	1	3	8.82
Control	mature	1	3	9.21
Control	mature	1	3	8.24
Control	mature	1	3	7.88
Control	mature	1	3	8.01
Control	mature	1	3	9.1
Control	mature	1	3	8.86
Control	mature	1	3	9.62
