# Supplementary material for: Is protection against florivory consistent with the optimal defense hypothesis?
Source: BMC Plant Biol. 2016 Jan 28;16:32. doi: 10.1186/s12870-016-0719-2 (PMC4730643; doi:10.1186/s12870-016-0719-2)
Supplement: Additional file 2: — Simulated Florivory Data. # of Flowers indicates the total number of flowers, and for each of the flower removal treatments (25, 50 and 75 %) the total number of flowers removed follows each respective column. The total pods, seeds, and viable seeds are indicated below #fruit, #seeds, and #viable seeds. (XLSX 14 kb) [file 12870_2016_719_MOESM2_ESM.xlsx]

## Sheet: Sheet1
											#Flowers	0.25	0.5	0.75	# fruit	# seed	# viable seed	germination rate
#Flowers	0.25	0.5	0.75	# fruit	# seed	# viable seed	germination rate			Averages	81.55				8.1	23.6	23.25	0.987524
72				7	20	20	1			Stdev	7.7015				1.37267	3.71908	3.33837	0.0287333
79				8	25	24	0.96
77				8	22	22	1
85				7	21	21	1				#Flowers	0.25	0.5	0.75	# fruit	# seed	# viable seed	germination rate
95				8	26	26	1			Averages	81.25	20.3			8.6	26.2	26.05	0.998208
81				6	18	18	1			Stdev	6.46346	1.59275			1.46539	5.14628	5.02075	0.0076033
81				7	29	29	1
69				9	23	23	1
86				8	26	26	1				#Flowers	0.25	0.5	0.75	# fruit	# seed	# viable seed	germination rate
89				10	30	28	0.933333			Averages	81.05		40.75		8.5	25.75	25.55	0.993157
88				9	22	22	1			Stdev	6.33682		3.22613		1.46898	3.8234	3.66312	0.0177296
71				7	21	21	1
76				9	28	27	0.964286
78				9	24	24	1				#Flowers	0.25	0.5	0.75	# fruit	# seed	# viable seed	germination rate
84				6	18	18	1			Averages	80.55			60.5	8.35	25.4	25.25	0.994762
88				7	19	19	1			Stdev	7.19996			5.34593	1.38697	2.94511	2.7886	0.0128009
85				9	26	26	1
97				10	26	26	1
74				11	28	25	0.892857				Treatment	fruit	seeds	viable
76				7	20	20	1				control	8.1	23.6	23.25
											25	8.6	26.2	26.05
											50	8.5	25.75	25.55
75	19			8	26	26	1				75	8.35	25.4	25.25
77	19			9	31	31	1
85	21			8	25	25	1
75	19			9	29	29	1
69	17			9	25	25	1
77	19			6	18	18	1
85	21			9	29	28
81	20			11	32	31
86	22			7	19	19	1
89	22			10	26	26	1
76	19			10	28	28	1
88	22			6	19	19	1
74	19			9	25	25	1
92	23			7	22	22	1
75	19			7	20	20	1
77	19			11	29	29	1
85	21			9	26	26	1
82	21			8	25	25	1
89	22			9	39	39	1
88	22			10	31	30	0.967742
72		36		8	25	25	1
77		39		6	17	17	1
92		46		9	28	28	1
80		40		10	28	27	0.964286
77		39		7	24	24	1
86		43		9	29	29	1
77		39		10	28	28	1
81		41		7	23	23	1
89		45		10	29	29	1
76		38		8	25	25	1
84		42		6	20	20	1
74		37		9	28	28	1
76		38		9	29	28	0.965517
85		43		8	25	25	1
77		39		9	27	27	1
89		45		6	18	18	1
74		37		9	24	24	1
89		45		11	29	29	1
90		45		10	30	28	0.933333
76		38		9	29	29	1
72			54	8	23	23	1
88			66	9	28	27	0.964286
72			54	7	23	23	1
75			56	9	26	26	1
91			68	10	28	28	1
79			59	10	29	29	1
77			58	10	30	29	0.966667
74			56	7	23	23	1
92			69	8	25	25	1
85			64	6	20	20	1
78			59	9	26	26	1
95			71	9	28	28	1
80			60	6	21	21	1
81			61	8	25	25	1
75			56	7	22	22	1
77			58	9	29	29	1
81			61	7	22	22	1
69			52	11	28	27	0.964286
84			63	9	26	26	1
86			65	8	26	26	1
