# Supplementary material for: Is protection against florivory consistent with the optimal defense hypothesis?
Source: BMC Plant Biol. 2016 Jan 28;16:32. doi: 10.1186/s12870-016-0719-2 (PMC4730643; doi:10.1186/s12870-016-0719-2)
Supplement: Additional file 3: — Simulated Folivory Data. Treatment indicates the percentage of young leaf tissue removed from the plant; leaves indicates the total leaves per plant prior to removal; fruit, seeds, and viable indicate total pods, seeds, and viable seeds at the end of the experiment. (XLSX 11 kb) [file 12870_2016_719_MOESM3_ESM.xlsx]

## Sheet: Simulated folivory experiment d
treatment	leaves	fruit	seeds	viable
0	21	9	25	25
0	19	7	21	21
0	20	9	29	29
0	20	10	31	31
0	21	8	20	20
0	19	7	20	20
0	20	8	22	22
0	19	9	28	28
0	20	8	21	21
0	20	9	30	30
0	19	9	29	29
0	19	8	25	25
0	19	9	27	27
0	21	8	22	22
0	19	8	21	21
0	19	9	27	27
0	20	10	32	32
0	19	9	27	27
0	19	9	28	28
0	21	8	25	25
0.33	20	7	20	20
0.33	19	6	19	19
0.33	21	9	26	26
0.33	20	8	23	23
0.33	21	8	24	24
0.33	20	9	27	26
0.33	19	10	28	28
0.33	19	7	22	22
0.33	20	8	22	22
0.33	19	9	26	26
0.33	19	8	22	22
0.33	21	7	23	23
0.33	19	7	22	21
0.33	19	8	24	24
0.33	19	6	17	17
0.33	19	9	25	25
0.33	20	7	21	21
0.33	21	6	17	17
0.33	20	7	22	22
0.33	19	5	17	17
0.5	19	5	15	14
0.5	19	4	12	12
0.5	19	5	13	13
0.5	20	7	19	17
0.5	21	6	17	17
0.5	20	5	16	16
0.5	19	5	14	14
0.5	21	7	20	18
0.5	19	4	11	11
0.5	19	5	12	12
0.5	19	4	10	10
0.5	19	4	12	12
0.5	21	5	16	16
0.5	20	7	20	20
0.5	19	5	14	14
0.5	19	4	10	9
0.5	20	6	15	15
0.5	21	3	9	9
0.5	19	5	14	13
0.5	19	5	16	16
0.66	20	3	9	9
0.66	19	4	11	10
0.66	21	4	13	12
0.66	20	6	20	18
0.66	19	4	11	11
0.66	20	5	14	12
0.66	21	3	9	9
0.66	19	4	12	12
0.66	19	5	14	12
0.66	21	4	13	13
0.66	19	3	10	10
0.66	19	5	12	12
0.66	19	4	11	11
0.66	20	3	8	8
0.66	19	4	13	11
0.66	20	5	13	12
0.66	19	4	10	10
0.66	21	3	9	8
0.66	19	2	6	6
0.66	19	5	14	12
